# Supplementary material for: A curated gluten protein sequence database to support development of proteomics methods for determination of gluten in gluten-free foods
Source: J Proteomics. 2017 Jun 23;163:67–75. doi: 10.1016/j.jprot.2017.03.026 (PMC5479479; doi:10.1016/j.jprot.2017.03.026)
Supplement: Table S1 — Table to show the NCBI accessions taken of the reviewed Wheat Gluten sequences taken from Wheat: Chemistry and Technology, and their corresponding UniProt Accessions. The resulting numbers of sequences from each BLAST search are shown in column D. [file mmc1.xlsx]

## Sheet: Sheet1
Table S1: Table to show the NCBI accessions taken of the reviewed Wheat Gluten sequences taken from Wheat:Chemistry and Technology, and their corresponding UniProt Accessions. The resulting number of sequences from each BLAST search are shown in column D.
Subunit	NCBI Accession	UniProt Accession	Number of BLAST results sequences downloaded
HMW	X61026	Q03871	110
	DQ0862I5	Q4JHY1	227
	X03041	P08488	228
	X21929	P10387	227
	U39229	Q38767	227
	AY695379	Q670Q5	228
	AY424274	Q6TCI1	237
	X61009	Q03872	213
	M22208	Q41553	214
	X13927	Q42451	202
	AY722709	Q5XZE4	202
	JC2099	Q42451	202
	AY367771	Q6UKZ5	208
	AY553933	Q6Q7J1	201
	X03346	P08489	201
	AY159367	Q8GV12	200
	AJ893508	Q599I0	200
	XI2928	P10388	200
	AY517724	Q6R2V1	201
	AF480485	Q8S3T3	200
LMW	AB062868	Q8W3V9	561
	AJ293099	Q9FEQ1	563
	AB062872	Q8W3V5	552
	AB062877	Q8W3V0	557
	AB062878	Q8W3U9	562
	AJ293097	Q9FEQ2	566
	D0307388	Q2PQJ5	571
	AB062852	Q8W3X5	579
	Y17843	Q9ZNY0	576
	Y18159	Q9XFE9	575
	U86026	P93790	500
	U6027	P93791	500
	U86029	P93793	582
	X13306	P10386	582
	AB062875	Q8W3V2	582
	AB062865	Q8W3W2	574
	AB062851	Q8W3X6	583
	U86028	P93792	550
	AB062873	Q8W3V4	560
	X5I759	P16315	548
	AB062863	Q8W3W4	567
	U86030	P93794	568
	X07747	P10385	573
Gamma Gliadin	AJ416377	Q8L6B4	325
	AJ416336	Q8L6B5	346
	D78183	Q41543	305
	AF144104	Q9SYX8	360
	AY338389	Q6EEW8	332
	M16064	P08453	321
	AY338388	Q6EEW9	349
	M13719	P06659	303
	AF234649	Q94G92	338
	AF234643	Q94G97	303
	AF234644	Q94G96	394
	AJ133613	Q9M4L5	309
	AY338390	Q6EEW7	304
	M36999	P21292	300
	AF234646	Q94G94	294
	AF234647	Q94G93	303
Alpha Gliadin	DQ166377	Q3S4V7	333
	U51306	Q41531	325
	U08287	Q41509	323
	X01130	P02863	328
	K03076	P04728	309
	U51307	Q53WW7	323
	U50984	Q41528	329
	DQ26446	Q306G0	325
	U51304	Q41530	324
	M11075	P04724	330
	DQ246448	Q306F8	326
	AJ133612	Q9M4L6	316
	DQ234066	Q308Q7	353
	U51303	Q41529	354
Omega Gliadin	AF280605	Q9FUW7	348
	AB181300	Q402I5	66
