# Supplementary material for: A curated gluten protein sequence database to support development of proteomics methods for determination of gluten in gluten-free foods
Source: J Proteomics. 2017 Jun 23;163:67–75. doi: 10.1016/j.jprot.2017.03.026 (PMC5479479; doi:10.1016/j.jprot.2017.03.026)
Supplement: Table S2 — Table to show the gluten protein group and the corresponding further classification and the number of accessions attributed to each classification. The UniProt accessions and the corresponding three measurements for coeliac toxicity are listed. [file mmc2.xlsx]

## Sheet: Sheet1
Table S2: Table to show the gluten protein group and the corresponding further classification and the number of accessions attributed to each classificiation. The UniProt accessions, and the corresponding three measurements for coeliac toxicity are listed.
Gluten group	Further classification	Total number	Sequence accessions	Number of unique coeliac toxic motifs	Density of unique coeliac toxic motifs	Percentage sequence coverge
HMW	1Ax	6	G3K725	19	0.0195675	21.709
			Q03872	17	0.0204819	18.675
			Q41553	20	0.0245399	19.632
			T2HRF3	15	0.0182039	13.107
			A0MZ38	21	0.0257669	17.791
			Q19AE4	15	0.0182039	12.621
	1Bx	15	Q6UKZ5	16	0.0201258	20.755
			A5HMG1	18	0.0226415	24.654
			Q6Q7J1	15	0.0188679	18.616
			B8ZX17	18	0.0226415	22.767
			H9B854	18	0.0226415	22.767
			G4Y3Y1	17	0.0213836	25.031
			G4Y3Y2	18	0.0226415	26.918
			Q45R38	18	0.0226415	26.918
			G4Y3Y0	18	0.0226415	26.918
			G3FLC5	18	0.0226415	26.918
			Q18MZ6	18	0.0240964	24.632
			M4M8L5	17	0.0225464	22.414
			Q42451	18	0.0228137	27.123
			A9YSK5	18	0.0229885	27.331
			Q1KL95	18	0.0228137	25.222
	1By	8	Q4JHY1	14	0.0193638	10.788
			B8PSA6	14	0.0195258	10.879
			Q94IJ6	15	0.0208333	10.833
			U5YQV1	15	0.0208333	12.935
			Q0Q5D8	15	0.0208333	12.917
			A5HMG2	15	0.0203252	10.569
			Q03871	15	0.0212766	13.191
			Q52JL2	14	0.0198582	12.766
	1Dx	14	C6L669	18	0.0239362	18.351
			A9YSK4	5	0.00595948	10.727
			D0IQ05	5	0.00589623	7.595
			C0SUC3	5	0.00589623	10.613
			P10388	5	0.00589623	10.613
			E2CT66	16	0.019347	15.236
			Q6R2V1	16	0.0191388	15.072
			D0IQ07	18	0.0215569	16.527
			D7REK2	18	0.0216086	16.567
			P08489	18	0.0214797	16.468
			G3FLC7	20	0.0205973	18.847
			Q8GV12	18	0.0185376	17.302
			J7G6L4	18	0.0185376	17.302
			B1B520	18	0.017561	14.971
	1Dy	12	D2CPI7	3	0.00470958	13.187
			P10387	4	0.0547945	15.278
			A9ZMG8	4	0.00617284	15.278
			A9YSK3	4	0.00617284	15.278
			A4URY8	3	0.00460123	14.264
			Q670Q5	3	0.00458015	14.198
			Q52JL3	3	0.00455927	11.854
			P08488	3	0.00454545	14.091
			Q6RX92	3	0.00455927	14.134
			E4W506	3	0.00455927	14.134
			E0W6G5	3	0.00455927	14.134
			A9QUS3	3	0.00445765	4.433
LMW	LMW-i	30	C3VN76	5	0.0142857	18.933
			D2DII2	10	0.0257069	17.995
			Q8W3U9	9	0.0231362	19.794
			M1GL80	9	0.0230769	19.744
			M1GMA2	9	0.0230769	19.744
			Q5MFG8	10	0.0257732	18.041
			Q6SPY9	10	0.0257732	18.041
			D2DII7	9	0.0230769	19.744
			R4V1P5	9	0.0230769	19.744
			Q5MFH3	10	0.0257732	18.041
			Q5MFH0	10	0.0257732	23.276
			Q6SPY7	10	0.0257732	18.041
			Q6QGW0	10	0.0257732	18.041
			B3EY91	9	0.0230769	19.744
			D3U317	10	0.027933	26.816
			Q6SPZ0	10	0.0280899	26.966
			D2DII1	10	0.0280899	26.966
			P93794	3	0.00835655	22.841
			R9XVB6	11	0.0292553	15.16
			R9XT25	11	0.0292553	19.149
			R9XT45	11	0.0292553	19.149
			Q6SPZ3	11	0.0292553	19.149
			Q0PW11	11	0.0292553	22.34
			F8SGQ4	11	0.0292553	22.34
			Q6SPZ1	11	0.0292553	22.34
			C3VN74	11	0.0286458	21.875
			C3VN75	2	0.00660066	18.812
			Q6SPZ2	11	0.0286458	21.875
			R9XV91	2	0.00660066	18.812
			Q8W3V0	9	0.0230179	19.693
	LMW-s	31	R9XWG9	2	0.00643087	5.788
			Q8W3W3	1	0.003367	2.694
			B2Y2S0	4	0.0102041	16.327
			B2Y2R6	4	0.0102041	18.367
			Q75ZV9	4	0.0102041	18.622
			B2Y2R5	4	0.0102041	18.622
			B2Y2R3	4	0.0102041	16.327
			B2Y2R4	4	0.0102041	16.327
			B2Y2Q2	4	0.0109589	14.521
			K0HZJ2	4	0.0108401	11.382
			K0I5W1	4	0.0108401	11.382
			B2Y2S3	5	0.0135501	13.008
			B2Y2Q6	5	0.0135135	12.973
			D3U319	4	0.0102041	18.622
			B2Y2R8	4	0.0102041	16.327
			D3U328	5	0.0130548	14.099
			B2Y2Q3	4	0.010989	14.56
			B2Y2Q7	5	0.0135501	13.008
			B2Y2Q4	4	0.0110193	14.601
			B2Y2Q1	4	0.0111111	14.722
			F8SGN6	5	0.0141243	14.689
			F8SGN3	5	0.0141243	14.689
			F8SGN5	5	0.0141243	14.689
			F8SGN4	5	0.0141243	14.689
			Q00M56	5	0.0141243	14.689
			B2BZD0	5	0.0141243	12.994
			A2IBV5	3	0.00842697	13.202
			Q68AN2	3	0.00874636	11.079
			Q75ZV8	3	0.00874636	11.079
			Q18NR2	3	0.00874636	11.079
			F8SGM4	3	0.00920245	7.055
	LMW-m1	13	I3XHQ1	4	0.0130293	13.355
			I3XHQ3	3	0.00977199	9.446
			Q8W3V6	2	0.00660066	0
			Q8W3V9	2	0.00660066	6.601
			A4KZ73	6	0.0198675	18.212
			D2DII8	4	0.013289	13.289
			D2DII6	3	0.00980392	9.15
			D3U315	2	0.00657895	6.579
			Q8W3V8	2	0.00662252	6.623
			D2DII5	2	0.00657895	6.579
			I3XHQ0	2	0.00673401	6.734
			B5ANT3	3	0.0106007	11.307
			Q8W3V7	2	0.00689655	6.897
	LMW-m2	35	Q0GNF9	1	0.00348432	2.787
			F8SGN9	1	0.0031348	2.508
			B2Y2S1	1	0.00285714	6.857
			B2BZD2	5	0.0142857	12.571
			F8SGL7	1	0.00298507	4.776
			F8SGL8	1	0.00306748	2.454
			C3VN79	2	0.00660066	10.857
			C5IXL3	1	0.00306748	2.454
			F8SGL8	1	0.00306748	2.454
			A8CA05	1	0.0031348	2.508
			F8SGL9	1	0.00306748	2.454
			R4JBK0	2	0.00547945	8.493
			F8SGQ3	2	0.00547945	8.493
			B2BZD1	2	0.00547945	8.493
			Q8W3X6	2	0.00547945	8.493
			Q0QBR3	2	0.00547945	8.493
			F8SGM9	1	0.00285714	6.857
			F8SGL2	1	0.00285714	6.857
			F8SGL3	1	0.00285714	6.857
			F8SGM5	1	0.00285714	6.857
			F8SGN0	1	0.00285714	6.857
			C3VN80	5	0.0142857	12.571
			C8KIL6	3	0.00859599	6.609
			F8SGL4	1	0.00285714	6.857
			D3U318	5	0.0142857	12.571
			B2Y2S6	5	0.0142857	12.571
			B2BZC4	5	0.0142857	12.571
			F8SGM8	1	0.00285714	4.571
			F8SGM7	1	0.00285714	6.897
			A2IBK1	3	0.00857143	11.143
			F8SGL5	1	0.00293255	4.692
			Q0GNG1	1	0.00293255	2.346
			Q8W3X5	4	0.0116618	12.828
			G3F3Z3	1	0.00333333	3
			G3F3Z2	1	0.00333333	3
			G3F3Z1	1	0.00333333	3
	LMW-m3	42	Q5MFQ0	1	0.00355872	2.847
			R9XVC9	3	0.00923077	7.077
			R9XWH3	4	0.0114613	17.529
			B5TWK5	4	0.0114613	17.529
			R9XVC3	4	0.0114613	17.529
			R9XT62	4	0.011396	13.105
			B3EY89	3	0.00859599	13.506
			R9XT57	4	0.011396	17.379
			R9XUE5	4	0.011396	17.379
			Q5MFQ1	4	0.011396	17.379
			Q5MFQ2	4	0.011396	17.379
			D0EVP4	4	0.011396	17.379
			D0EVP0	4	0.011396	17.379
			D0EVP2	4	0.011396	15.67
			R9XUW9	3	0.00854701	13.39
			A9YSH4	4	0.011396	15.954
			R9XUH5	4	0.0114613	17.479
			R9XUW0	3	0.00854701	15.1
			D0EVP1	3	0.00931677	11.801
			Q8W3W0	2	0.00623053	7.477
			I3RTU0	2	0.00666667	8
			Q5MFQ5	1	0.00333333	3
			D0EVP6	1	0.00333333	5.172
			R9XUX7	4	0.0114286	17.429
			Q7Y075	4	0.0115607	17.63
			Q8W3W1	4	0.0114943	17.529
			B3EY88	4	0.0114286	17.429
			I3RTU2	4	0.0114286	17.429
			R9XUG8	4	0.0114286	17.429
			F8SGQ1	4	0.0114286	17.429
			B5TWK4	4	0.0114286	13.429
			F8SGM0	4	0.0114286	17.429
			F8SGP8	3	0.00857143	11.714
			R9XT35	4	0.0114286	17.429
			K7X1P3	4	0.0114286	17.429
			R9XVD4	4	0.0114286	13.143
			F8SGP6	4	0.0114286	19.143
			R9XT30	4	0.0114286	13.143
			Q00M61	4	0.0114286	17.429
			F8SGQ2	4	0.0114286	13.143
			R9XUX4	3	0.00857143	15.143
			Q8W3W2	4	0.0114286	17.429
	LMW-m4	37	B5ANT6	5	0.0159744	21.086
			P93793	2	0.00653595	6.863
			R9YQY9	4	0.0130293	13.355
			R9XUE1	3	0.00977199	9.446
			H6VLQ2	3	0.00983607	10.492
			B5ANT2	3	0.00986842	12.171
			H6VLQ3	2	0.00657895	6.908
			C0KK81	4	0.0130293	13.355
			C0KK80	4	0.0130293	18.103
			B6DVS3	3	0.00986842	12.171
			B2LS34	3	0.00986842	12.171
			F8SGP4	4	0.0130293	13.355
			D0EVP5	3	0.00977199	10.423
			F8SGP0	4	0.0130293	13.355
			Q5MFJ6	3	0.00986842	12.171
			Q5MFN2	3	0.00986842	12.171
			A9Z176	3	0.00986842	12.171
			Q6QGV9	3	0.00986842	12.171
			Q5MFJ5	3	0.00986842	12.171
			Q8W3V2	3	0.00986842	12.171
			P10386	4	0.0130293	13.355
			R9YTM7	1	0.00328947	3.947
			R9XWE6	4	0.0130719	13.399
			R9XUV6	2	0.00651466	9.121
			Q0PW08	4	0.0130719	13.399
			R9YUB3	4	0.0130293	13.355
			F8SGP3	4	0.0130293	13.355
			F8SGP2	4	0.0130293	13.355
			P93791	4	0.0130293	13.355
			C0KK82	4	0.0130293	13.355
			A2IBV6	3	0.00977199	10.423
			A2IBV7	1	0.00325733	3.909
			R4JFK6	4	0.012987	13.312
			F8SGP1	4	0.0130293	13.355
			R9XVB0	4	0.0130293	13.355
			D0PX24	3	0.0100671	10.738
			K7XRG7	8	0.0264026	20.462
	LMW-m5	35	I3XHP9	4	0.012987	13.312
			I3XHP8	4	0.012987	13.312
			K7WV92	4	0.0126984	13.016
			I3XHQ2	5	0.0165017	15.512
			F8SGM2	6	0.019802	13.861
			F8SGM3	8	0.0265781	20.598
			Q52NZ4	3	0.00993377	10.596
			A2IBK0	2	0.00666667	6.667
			H9XH02	8	0.0266667	20.667
			D3U323	8	0.0267559	20.736
			R4JB49	8	0.0267559	20.736
			I3QPG6	6	0.0196721	18.033
			Q5MFP1	8	0.0264026	20.462
			P93792	8	0.0264026	20.462
			K7XED9	8	0.0264026	20.462
			R9XWG5	8	0.0264026	20.462
			Q0PW09	7	0.0231023	16.502
			Q52NZ2	8	0.0264026	20.462
			Q8W3V5	8	0.0264026	20.462
			D0EVP3	0	0	0
			Q670Q4	0	0	0
			Q5MFN8	0	0	0
			Q0PW10	0	0	0
			Q8W3V4	0	0	0
			P93790	0	0	0
			B2BZC5	0	0	0
			B2BZC7	0	0	0
			Q8W3V3	0	0	0
			Q7Y074	1	0.00332226	2.99
			Q52NZ3	3	0.0103448	11.034
			Q5MFP0	8	0.0274914	21.306
			Q52NZ6	7	0.024055	17.182
			Q1ZZT4	2	0.00711744	5.338
			Q52NZ5	8	0.0274914	21.379
			P16315	1	0.00338983	3.051
α-GLIADIN	A Genome	61	Q9M4M4	8	0.029304	23.81
			Q9M4M2	22	0.0797101	42.029
			Q9M4M0	21	0.076087	42.029
			Q9M4M1	19	0.0683453	43.165
			Q9M4L8	17	0.0613718	30.686
			Q9M4L7	29	0.107807	52.788
			Q9M4M5	30	0.109489	50.365
			Q9M4L9	28	0.103704	45.556
			K7X0Q3	41	0.137584	31.208
			K7XE82	29	0.102837	30.496
			A0A023WGF7	5	0.0175439	19.298
			P04726	5	0.0168919	18.581
			F4YT75	4	0.013468	14.815
			R9XV20	29	0.0973154	24.161
			X2L2G8	32	0.107383	43.289
			K7WV42	16	0.0561404	16.842
			A5JSB2	12	0.0413793	40.345
			A5JSB6	16	0.0549828	32.302
			J7HSS3	23	0.0824373	35.125
			R9XV39	31	0.111111	38.71
			R9XW84	26	0.09319	35.484
			K7X0R6	27	0.0950704	33.451
			Q41509	22	0.0766551	40.418
			A5JSB0	19	0.0666667	40.351
			A7LHB5	28	0.097561	44.056
			A5JSA5	25	0.0877193	39.298
			K7X1J9	7	0.0239726	23.63
			H6VLP7	25	0.0886525	35.461
			A7LHB1	40	0.139373	41.115
			Q41530	17	0.0590278	33.333
			I0IT64	24	0.0808081	39.057
			B2ZRD0	22	0.0750853	39.59
			R9XU74	16	0.0546075	39.59
			R9XSV7	30	0.103093	43.299
			R9XUM3	33	0.113402	43.986
			Q41531	22	0.0766551	38.408
			K7X0N8	21	0.0726644	34.948
			J7I030	26	0.0909091	30.42
			R9XUP2	31	0.107639	37.5
			I0IT63	31	0.108014	37.631
			Q41528	21	0.0731707	27.972
			K7X0R1	28	0.0968858	37.37
			X2KVH9	28	0.0989399	38.163
			K7WV20	33	0.116608	45.23
			R4VEK6	27	0.0954064	33.569
			Q3S4V7	38	0.134276	45.23
			A0A023WGX6	25	0.0883392	39.576
			R9XU70	19	0.0664336	31.818
			A7LHB4	26	0.0905923	40.418
			A5JSB3	32	0.111498	42.857
			B2ZRD3	22	0.0766551	40.418
			Q306G0	33	0.115385	44.755
			A0A023WHQ9	33	0.115385	44.755
			B2ZRD2	28	0.0979021	38.112
			R9XU66	24	0.0839161	38.462
			P02863	25	0.0874126	39.161
			Q53WW7	24	0.0839161	35.664
			R9XSU2	24	0.0839161	37.413
			K7XEB5	24	0.0836237	35.54
			B2ZRD1	27	0.0931034	34.138
			R9XU77	12	0.0405405	24.324
	B Genome	35	I0IT58	3	0.0111524	13.383
			I0IT53	7	0.0239726	20.205
			I0IT55	7	0.024055	20.275
			I0IT57	7	0.0241379	20.345
			I0IT59	7	0.0236486	19.932
			I0IT60	19	0.0629139	27.815
			I0IT56	7	0.0236486	19.932
			R9XSW3	7	0.0338164	9.662
			K7X1J5	11	0.0350318	24.841
			J7HWD7	7	0.0228013	15.409
			X2KWE1	9	0.029316	29.642
			F4YT74	9	0.0288462	29.167
			R9XU90	8	0.025641	24.038
			A5JSB8	7	0.0227273	18.831
			Q41529	7	0.0223642	15.655
			P04727	9	0.028754	20.767
			Q41546	9	0.028754	20.767
			R9XUP7	6	0.0191693	25.879
			Q1WA40	9	0.028754	25.879
			A5JSA4	8	0.0255591	23.962
			A5JSA9	10	0.0320513	29.167
			Q41545	9	0.0283019	33.621
			P04725	10	0.031348	29.781
			Q9M4M6	3	0.0113208	13.208
			Q9M4M3	3	0.0113208	13.208
			K7X1L1	2	0.00711744	10.676
			P04723	3	0.0106383	12.411
			R9XSX0	3	0.0106383	12.411
			K7XR94	1	0.0035461	3.901
			I0IT65	3	0.0106383	12.411
			K7X0S2	3	0.0106383	12.411
			X2L2H1	3	0.0106383	12.411
			X2KWL3	3	0.0106762	12.456
			I0IT51	12	0.0408163	12.456
			I0IT52	12	0.0377358	7.862
	D Genome	89	R9XW87	33	0.113014	40.411
			X2KVI4	35	0.123675	34.629
			K7XR61	40	0.141343	39.576
			K7X1G2	40	0.139373	39.161
			K7WUZ4	40	0.139373	39.024
			K7X0I8	42	0.15	43.571
			K7XE64	42	0.146341	42.509
			R9XSX7	55	0.192308	45.105
			R9XU81	55	0.192308	45.105
			R9XSV1	49	0.171329	44.056
			J7HT09	55	0.192308	45.105
			R9XU85	52	0.181818	43.357
			R9XUQ0	52	0.181818	43.357
			K7XR67	39	0.136364	40.21
			K7X1F1	26	0.0896552	37.931
			K7WV06	24	0.0827586	34.483
			A5JSB7	38	0.132867	27.622
			K7WUY9	38	0.132404	27.622
			R9XUN1	28	0.0968858	21.453
			Q306F9	38	0.131488	27.336
			A7LHB0	37	0.128028	23.875
			J7HT18	37	0.127586	23.793
			R9XUN7	33	0.113793	28.621
			K7XR89	40	0.137931	39.792
			K7XE90	28	0.0972222	21.528
			A5JSA7	19	0.0657439	25.26
			K7XE85	29	0.0986395	39.796
			K7WV57	40	0.136519	43.686
			J7HT14	25	0.0847458	29.153
			K7XR55	26	0.0899654	38.062
			K7X1F5	39	0.131757	38.851
			K7XR49	55	0.187075	43.878
			K7X0I0	53	0.179661	40.339
			K7XRC1	41	0.138514	30.405
			K7WV53	41	0.138514	30.405
			K7X1H8	31	0.105442	24.15
			K7XEA2	23	0.0774411	24.242
			H6VLP5	38	0.127946	26.599
			A0A023WGG0	38	0.127946	26.599
			P04724	38	0.127946	26.599
			K7XRA8	26	0.0875421	27.946
			K7XRB5	22	0.0740741	20.875
			K7XE59	39	0.130872	38.591
			J7I021	31	0.105442	36.054
			X2KS61	31	0.103333	33.667
			R9XV26	30	0.10101	19.529
			J7HZW3	38	0.127517	26.51
			K7X1K5	39	0.132203	29.153
			A7LHB7	38	0.12709	26.421
			Q306F8	21	0.0702341	22.074
			D0UTY2	38	0.128378	26.78
			J7HSR9	38	0.127517	26.51
			R9XV51	38	0.128378	26.689
			R9XV34	40	0.134228	26.846
			R9XV48	28	0.0936455	26.421
			R9XW73	41	0.137584	30.201
			D0UTY3	41	0.137124	30.1
			R9XW94	41	0.136667	30
			J7I026	32	0.108475	31.864
			K7XE68	26	0.0890411	37.671
			Q3S4V8	29	0.1	33.103
			R9XW91	19	0.0652921	22.68
			A5JSB5	37	0.127148	31.959
			P04722	22	0.0756014	15.808
			K7XRA1	23	0.0790378	19.588
			J7HSR5	36	0.123711	28.522
			J7HZV4	23	0.0787671	19.521
			A5JSA8	23	0.0798611	19.792
			K7XEB0	12	0.0422535	20.07
			A5JSB4	2	0.00696864	10.105
			Q9M4L6	54	0.186207	45.517
			A7LHB3	40	0.130293	31.27
			K7X1I9	40	0.130293	40.065
			K7XRC7	52	0.168831	42.532
			A5JSA6	54	0.175896	42.997
			Q1WA39	54	0.176471	43.137
			J7HWD3	54	0.175896	42.997
			P18573	54	0.175896	42.997
			K7X0M3	49	0.159091	36.039
			K7WV37	39	0.126623	31.818
			R9XW80	16	0.0528053	32.013
			R9XSU5	5	0.0164474	17.434
			R9XW75	17	0.0566667	24.333
			R9XUM8	5	0.0166667	18.333
			A0A023WGF7	5	0.0175439	19.298
			K7X1I3	55	0.182724	47.176
			I0IT62	13	0.0392749	14.804
			K7WV47	41	0.126543	34.568
			X2KWL1	27	0.0870968	15.161
γ-Gliadin	Group 1	31	R9XWC4	28	0.0853659	45.732
			Q94G96	31	0.0919881	49.852
			M9TG60	31	0.0914454	49.558
			D0ES82	23	0.0746753	28.571
			R9XU99	26	0.0841424	37.54
			B6UKN8	24	0.0733945	38.838
			P08453	30	0.0917431	39.45
			R9XU95	23	0.0703364	35.168
			Q6EEW9	30	0.096463	41.479
			F4YT72	29	0.0932476	35.691
			B6DQB5	22	0.0709677	31.29
			R9XUS6	18	0.0504202	38.095
			H9BFB6	18	0.0552147	30.675
			R9XUT4	29	0.088685	38.532
			R9XT02	29	0.088685	38.226
			R9XWD0	23	0.0703364	31.804
			R9XV87	29	0.088685	33.945
			R9XSY7	23	0.0703364	35.168
			U5UA54	24	0.0733945	37.309
			K7X1S8	30	0.0917431	39.45
			R9XUB9	30	0.0917431	39.45
			R9XUB0	30	0.0917431	39.45
			Q94G91	30	0.0917431	39.45
			B6UKN0	26	0.0795107	34.862
			F2XAR5	23	0.0703364	35.168
			B6DQB9	23	0.073955	36.977
			B6DQB6	23	0.073955	36.977
			F2XAR4	23	0.0703364	35.168
			R9XWB3	30	0.0917431	39.45
			M9TGF7	23	0.0703364	35.168
			F2X323	22	0.0672783	29.664
	Group 2	24	B6DQB8	33	0.116608	26.148
			Q8L6B3	19	0.0681004	22.939
			Q8L6B2	37	0.132616	25.806
			Q8L6B5	37	0.132616	25.806
			Q8L6B4	33	0.11828	24.373
			Q6EEX1	15	0.0545455	14.909
			Q6EEX0	22	0.080292	21.533
			Q9M4L5	18	0.0649819	20.939
			B6DQB7	23	0.0815603	27.66
			B6UKN4	26	0.0872483	32.886
			P06659	20	0.0687285	19.244
			F2X0K8	18	0.0618557	15.808
			F2X322	19	0.0650685	25.685
			D0ES84	23	0.0771812	26.174
			Q94G92	23	0.0771812	26.174
			H2DEI4	23	0.0771812	26.174
			F2X0K9	20	0.0677966	24.068
			F2X0K7	21	0.0711864	26.531
			R9XV62	32	0.105611	18.812
			A1EHE7	37	0.125424	24.407
			Q9SYX8	37	0.124161	24.161
			R9XV78	37	0.124161	24.161
			Q6EEW7	23	0.0815603	27.66
			B6DQB4	23	0.0815603	27.66
	Group 3	61	B5ANT1	26	0.0893471	35.052
			U5U7C7	17	0.0586207	30.345
			B5ANT0	26	0.0896552	35.172
			K7XRI7	26	0.0896552	35.172
			R9XUQ5	26	0.0896552	35.172
			R9XSY2	26	0.0896552	35.172
			K7X0Y6	26	0.0896552	35.172
			K7X1R6	24	0.0827586	30
			R9XUR5	26	0.0896552	35.172
			K7XEG0	26	0.0896552	35.172
			K7WVB5	25	0.0862069	33.793
			K7XRH9	26	0.0896552	35.172
			R9XV56	26	0.0896552	35.172
			H9A6C1	22	0.080292	33.942
			H9A6B9	14	0.0510949	35.766
			H9A6C2	26	0.0948905	37.226
			H9A6C0	26	0.0948905	37.226
			H9A6B8	26	0.0948905	37.226
			B6UKP6	21	0.0731707	30.314
			B6UKP4	17	0.0592334	23.345
			B6UKM8	31	0.108014	23.345
			B6UKQ6	24	0.0827586	49.31
			U5U7C0	18	0.0631579	34.737
			U5U9Q8	18	0.0631579	34.737
			U5U7C3	13	0.045614	31.228
			K7XEG5	18	0.0631579	34.737
			U5U6M3	15	0.0526316	32.281
			U5U6P1	18	0.0631579	34.737
			B6UKM4	16	0.0561404	24.561
			B6UKQ8	18	0.0631579	34.737
			R9XUS2	18	0.0631579	34.737
			R9XUC7	18	0.0631579	34.737
			R9XSZ9	18	0.0631579	34.737
			R9XT13	13	0.045614	34.737
			R9XUB4	13	0.045614	31.93
			K7XEG8	18	0.0631579	34.737
			K7XRJ1	18	0.0631579	34.737
			R9XWA9	15	0.0526316	31.579
			R9XUC3	17	0.0596491	33.333
			R9XWB8	15	0.0526316	31.93
			R9XT08	13	0.045614	26.667
			K7WVC4	15	0.0526316	31.93
			R9XV71	13	0.045614	26.667
			R9XV82	15	0.0526316	31.93
			Q94G94	14	0.0491228	35.439
			U5U6N8	13	0.045614	28.07
			A7XDG6	18	0.0631579	34.737
			B6UKQ5	14	0.0491228	31.579
			U5U6M7	18	0.0631579	34.737
			B6UKQ1	18	0.0631579	31.579
			A7XDG7	18	0.0631579	34.737
			U5UA51	18	0.0631579	34.737
			U5U9Q4	18	0.0631579	34.737
			B6UKP5	18	0.0631579	34.737
			R9XT17	14	0.0491228	32.982
			B6UKN6	15	0.0526316	32.281
			U5U9Q1	18	0.0631579	34.737
			B6UKM9	18	0.0631579	34.737
			D0ES79	13	0.045614	34.737
			U5UA50	16	0.0561404	27.719
			R9XUT2	14	0.0491228	31.579
	Group 4	25	R9XSZ2	33	0.115385	47.902
			B6UKN7	30	0.0955414	44.904
			B6UKN9	34	0.109677	44.516
			B6UKQ2	32	0.104575	44.771
			D0ES80	23	0.0779661	22.449
			D0ES81	35	0.111465	44.268
			B6UKN1	31	0.102649	48.344
			B6UKQ3	19	0.0629139	40.066
			B6UKP0	29	0.0960265	42.384
			B6UKQ7	21	0.0695364	37.086
			B6UKM7	40	0.13245	69.868
			K7X1Q2	37	0.122517	57.616
			R9XUR8	40	0.13245	58.94
			K7XEF1	41	0.135762	65.563
			R9XWA1	44	0.145695	67.55
			D0EMA4	41	0.135762	65.563
			P21292	46	0.152318	70.861
			M9TE79	40	0.13245	69.868
			B6UKN5	40	0.13245	69.868
			B6UKM5	37	0.122517	68.543
			R9XUA5	39	0.129139	56.623
			D0ES85	40	0.13245	62.914
			R9XWA6	37	0.122517	64.901
			Q94G93	45	0.149007	70.861
			M9TLK0	22	0.0740741	41.751
	Group 5	3	B6UKP3	8	0.0352423	24.229
			B6UKN3	11	0.0464135	35.443
			B6UKP7	22	0.0909091	63.636
	Group 6	10	Q94G97	21	0.0820312	38.281
			B6UKM6	22	0.0890688	31.579
			D0ES83	12	0.0465116	18.605
			B6UKP2	21	0.0807692	26.154
			B6UKQ4	12	0.0493827	23.457
			Q6EEW8	37	0.143969	28.016
			L7R5Y9	6	0.0215827	19.065
			B6UKP8	20	0.0787402	48.031
			B6UKN2	18	0.0692308	38.077
			B6UKP1	20	0.0714286	20.714
ω-Gliadin		12	Q9FUW7	43	0.153571	58.571
			U5U6M9	37	0.127148	59.107
			R9XT67	32	0.0996885	52.336
			U5U6L3	28	0.0912052	53.094
			R9XWH8	28	0.0742706	43.501
			R9XVE2	26	0.0977444	39.474
			U5U6N3	26	0.0945455	43.273
			R9XUY1	25	0.0925926	31.111
			U5UA46	19	0.0935961	30.542
			U5U7B7	10	0.0460829	31.797
			U5U6L8	8	0.0379147	30.332
			Q402I5	4	0.00911162	16.401
