# Supplementary material for: A curated gluten protein sequence database to support development of proteomics methods for determination of gluten in gluten-free foods
Source: J Proteomics. 2017 Jun 23;163:67–75. doi: 10.1016/j.jprot.2017.03.026 (PMC5479479; doi:10.1016/j.jprot.2017.03.026)
Supplement: Table S3 — In-house compiled list of gluten IgE epitopes divided into the different gliadin and glutenin protein groups. [file mmc3.xlsx]

## Sheet: Sheet1
Table S3: Inhouse compiled list of gluten IgE epitopes divided into the different gliadin and glutenin protein groups.
Gluten Protein	IgE Epitope
Gliadin
alpha/beta -gliadin	QEQVPLVQQQQFPGQQQQ
	QVSFQQPQQQ
	LQLQPFPQPQLPYPQPQLPYPQPQLPYPQPQPF
	LALQTLPAMC
	QEQVPLVQQQQFPGQQQQ
	LQLQPFPQQ
	QILQQILQQQ
	LQIPEQSQCQ
	SFQQPQQQYP
	YIPPHCSTT
gamma gliadin	LQQQLVPQLQ
	QPQQPFLQPQQPFPQQPQQPFP
	QPQQPFP
	QQQLPQPQQPQQSFPQQQRP
	LAQIPQQLQC
omega-gliadin (-2)	FPTPQQQFPEQSQQ
	QPQQPFP
	QPQQPFPQPQQPF
	QTQQSFPLQ
(In addition to all QPQQPFP)	PQQPFP
	QQPIPVQPQQ
	SPQQSFSYQQ
	PQQPFPQTQQSFPLQPQQ
	QQSEQIIPQQLQQPFPLQPQQPFPQQPQQPFPQPQQPIPVQPQQ
	PELQQPIPQQPQQPFPLQPQQPFPQQ
	SQQPFPTPQQQFPEQSQQ
	IQPQQPFPQQ
Deamidated omega-2	QPEEPFPE
omega-gliadin (-5)	QQPQQLPQQQIPQQP
	FHQQQLPQQQFPQQQFPQQQFPQ
	PQQSPEQQQFPQQQFPQQ
	QXXPQQQ
	QQIPQQQ
	QQFPQQQ
	QQSPEQQ
	QQLPQQQ
	QQSPQQQ
	QQYPQQQ
	PYPP
	FPQQQQFPQPQQFPQQQIPQQH
	QQFPQQQQFLQQQQIPQQQI
	QPQQLPQQQF
	PQQQFPQQQF
	PQQQQFPQQQ
	QQFPQQQQFPQQQSPQQQQFPQQQFPQQQQLPQQQFPQPQQIPQQQQI
	QPQQFPQQQFPQQQQFPQQQ
	HQQQLPQQQF
	RPQQSP
	PYQQYPQQQP
Glutenin
High molecular weight subunits	QQSGQGQ
	QQPGQ
	QQPGQGQQ
Low molecular weight subunits	HQQQPIQQQPQQFPQQQPCS
	QCSPVAMPQS
	LPQIPQQSRYEAIRAI
