# Supplementary material for: A curated gluten protein sequence database to support development of proteomics methods for determination of gluten in gluten-free foods
Source: J Proteomics. 2017 Jun 23;163:67–75. doi: 10.1016/j.jprot.2017.03.026 (PMC5479479; doi:10.1016/j.jprot.2017.03.026)
Supplement: Table S5 — Table of protein accessions and protein scores with corresponding unique peptides sequences and m/z identified for LC-MS data searched against the complete reviewed Viridiplantae database. [file mmc5.xlsx]

## Sheet: Sheet1
Table S5: Table of protein accessions and protein scores with corresponding unique peptides sequences and m/z identified for LC-MS data searched against the complete reviewed Viridiplantae database.
Protein Accession	Protein Score	# Unique peptides	Cleavage type	m/z	Sequence	Peptide Score
P04729	821.048	2	None	703.341	SQQPPF	5.0215
			None	809.404	SATTSVPF	5.337
P04730	441.368	2	None	734.347	QSQQPF	5.0885
			None	826.446	PQQPFPL	5.099
P06659	1425.63	2	None	902.494	ASIVASIGGQ	5.4833
			None	1185.62	SQQQQVGQGIL	5.8182
P02863	469.106	1	None	1568.85	LQLQPFPQPQLPY	5.7626
P08453	1610.93	2	None	872.484	ASIVAGIGGQ	6.4784
			None	922.536	VPQLQQPL	6.0417
P21292	462.497	3	None	776.43	FQLAQGL	6.2407
			None	915.453	ANIDAGIGGQ	5.5103
			None	1192.67	GIIQPQQPAQL	6.5041
P08489	3022.86	10	None	743.347	QQPGQW	6.3175
			None	1084.47	QSGQGQPGYY	6.6127
			None	1215.6	YPTSPQQPGQL	6.2858
			None	1355.65	YPSVTSPQQVSY	6.2318
			None	1889.88	YPTSPQQSGQGQQLGQW	6.5855
			None	2328.09	QQPEQGQPGYYPTSPQQPGQL	6.6869
			None	2844.37	AQGQQGQQPAQVQQGQQPAQGQQGQQL	6.8425
			None	2999.37	YPGQASPQRPGQGQQPGQGQQSGQGQQGY	5.342
			None	4602.1	GQGQQGQQPGQGQQPAQGQQGQQPGQGQQGQQPGQGQQPGQGQPW	6.4738
			None	5226.42	QQPAQGQQGQQPGQGQQGQQPGQGQQPGQGQQGQQPGQGQQPGQGQQGQQL	6.6756
P08488	1903.3	9	None	1440.69	QQPGQQGHYPTSL	5.9966
			None	1701.79	QQPGQGQQIGQGQQGY	5.7406
			None	1985.94	GQGQQIGQVQQPGQGQQGY	7.4134
			None	2844.37	AQGQQGQQPAQVQQGQQPAQGQQGQQL	6.2396
			None	2999.37	YPGQASPQRPGQGQQPGQGQQSGQGQQGY	6.2948
			None	3708.7	QQPGQGQGQPGQRQQPGQGQHPEQGQQPGQGQQGY	5.3475
			None	4602.1	GQGQQGQQPGQGQQPAQGQQGQQPGQGQQGQQPGQGQQPGQGQPW	6.4738
			None	5226.42	QQPAQGQQGQQPGQGQQGQQPGQGQQPGQGQQGQQPGQGQQPGQGQQGQQL	6.6756
			None	1899.9	YPTSPQQLGQGQQPGQW	6.1987
P02861	811.773	1	None	1625.72	YPTSPQQSGQGQQGY	5.6446
P16315	429.063	1	None	825.399	SSTTSVPF	5.4244
P10386	1458.61	5	None	744.367	QQQPPF	5.5378
			None	925.514	VLPQQPPF	6.2526
			None	1448.85	VQQQIPVVQPSIL	6.5243
			None	1874.98	QQQPLPPQQTFPQQPL	7.1475
			None	2220.14	SQQQPILPQQPPFSQQQQL	5.844
P17991	868.505	1	None	1405.78	IIPQQPQQPFPL	6.327

## Sheet: Sheet2
0	3	Pass2	PepFrag2	None	2517.23	QPQQPFPQQPQQPFPQPQQPF	QPQQPFPQQPQQPFPQPQQPF				1
0	2	Pass2	VarMod	Deamidation+Q(9);Hydroxyl+P(2);Hydroxyl+P(5)	1876.85	QPHQPYTQQTIWSMV	QPHQPYTQQTIWSMV				1
0	3	Pass2	MissedCleavage	None	4629.38	QPQQPFPQQPQQPFPQPQQPFRQQAELIIPQQPQQPFPL	QPQQPFPQQPQQPFPQPQQPFRQQAELIIPQQPQQPFPL				1
0	2	Pass2	VarMod	Deamidation+Q(*)	1527.72	QPHQPYTQQTIW	QPHQPYTQQTIW				1
0	2	Pass2	PepFrag2	None	776.394	TQQTIW	TQQTIW				4
0	2	Pass2	PepFrag2	None	776.394	TQQTIW	TQQTIW				4				0	3	Pass1	PepFrag1	None	744.367	QQQPPF	QQQPPF				18
0	2	Pass2	VarMod	Deamidation+Q(*);Hydroxyl+P(*)	2167.05	FPQPQEPFPQQPQQPFPL	FPQPQEPFPQQPQQPFPL				2				0	2	Pass1	PepFrag1	None	925.514	VLPQQPPF	VLPQQPPF				18
0	2	Pass2	VarMod	Deamidation+Q(3);Deamidation+Q(4)	3244.58	QPQQPFPQQPQQPFPQPQQPFRQQAEL	QPQQPFPQQPQQPFPQPQQPFRQQAEL				1				0	3	Pass1	PepFrag1	None	1448.85	VQQQIPVVQPSIL	VQQQIPVVQPSIL				18
0	3	Pass2	MissedCleavage	None	1843.88	QPHQPYTQQTIWSMV	QPHQPYTQQTIWSMV				1				0	9	Pass2	PepFrag2	None	1874.98	QQQPLPPQQTFPQQPL	QQQPLPPQQTFPQQPL				13
0	2	Pass2	PepFrag2	None	776.394	TQQTIW	TQQTIW				4				0	12	Pass2	MissedCleavage	None	2220.14	SQQQPILPQQPPFSQQQQL	SQQQPILPQQPPFSQQQQL				9
0	2	Pass2	PepFrag2	None	776.394	TQQTIW	TQQTIW				4
0	3	Pass2	VarMod	Deamidation+Q(*);Hydroxyl+P(*)	2167.05	FPQPQEPFPQQPQQPFPL	FPQPQEPFPQQPQQPFPL				2
1	1	Pass1	PepFrag1	None	1405.78	IIPQQPQQPFPL	IIPQQPQQPFPL				18
1	1	Pass1	PepFrag1	None	1405.78	IIPQQPQQPFPL	IIPQQPQQPFPL				18
1	1	Pass1	PepFrag1	None	1405.78	IIPQQPQQPFPL	IIPQQPQQPFPL				18
1	1	Pass1	PepFrag1	None	1405.78	IIPQQPQQPFPL	IIPQQPQQPFPL				18
1	1	Pass1	PepFrag1	None	1405.78	IIPQQPQQPFPL	IIPQQPQQPFPL				18
1	1	Pass1	PepFrag1	None	1405.78	IIPQQPQQPFPL	IIPQQPQQPFPL				18
1	1	Pass1	PepFrag1	None	1405.78	IIPQQPQQPFPL	IIPQQPQQPFPL				18
1	1	Pass1	PepFrag1	None	1405.78	IIPQQPQQPFPL	IIPQQPQQPFPL				18
1	1	Pass1	PepFrag1	None	1405.78	IIPQQPQQPFPL	IIPQQPQQPFPL				18
1	1	Pass1	PepFrag1	None	1405.78	IIPQQPQQPFPL	IIPQQPQQPFPL				18
1	1	Pass1	PepFrag1	None	1405.78	IIPQQPQQPFPL	IIPQQPQQPFPL				18
1	1	Pass1	PepFrag1	None	1405.78	IIPQQPQQPFPL	IIPQQPQQPFPL				18
1	1	Pass1	PepFrag1	None	1405.78	IIPQQPQQPFPL	IIPQQPQQPFPL				18
1	1	Pass1	PepFrag1	None	1405.78	IIPQQPQQPFPL	IIPQQPQQPFPL				18
1	1	Pass1	PepFrag1	None	1405.78	IIPQQPQQPFPL	IIPQQPQQPFPL				18
1	1	Pass1	PepFrag1	None	1405.78	IIPQQPQQPFPL	IIPQQPQQPFPL				18
1	1	Pass1	PepFrag1	None	1405.78	IIPQQPQQPFPL	IIPQQPQQPFPL				18
1	1	Pass1	PepFrag1	None	1405.78	IIPQQPQQPFPL	IIPQQPQQPFPL				18
											0
											0
											0
											0
											0
											0
											0
											0
											0
											0
											0
											0
											0
											0
											0
											0
											0
											0
											0
											0
											0
											0
											0
											0
											0
											0
											0
											0
											0
											0
											0
											0
											0
											0
											0
											0
											0
											0
											0
											0
											0
											0
											0
											0
											0
											0
											0
											0
											0
											0
											0
											0
											0
											0
											0
											0
											0
											0
											0
											0
											0
											0
											0
											0
											0
											0
											0
											0
											0
											0
											0
											0
											0
											0
											0
											0
											0
											0
											0
											0
											0
											0
											0
											0
											0
											0
											0
											0
											0
											0
											0
											0
											0
											0
											0
											0
											0
											0
											0
											0
											0
											0
											0
											0
											0
											0
											0
											0
											0
											0
											0
											0
											0
											0
											0
											0
											0
											0
											0
											0
											0
											0
											0
											0
											0
											0
											0
											0
											0
											0
											0
											0
											0
											0
											0
											0
											0
											0
											0
											0
											0
											0
											0
											0
											0
											0
											0
											0
											0
											0
											0
											0
											0
											0
											0
											0
											0
											0
											0
											0
											0
											0
											0
											0
											0
											0
											0
											0
											0
											0
											0
											0
											0
											0
											0
											0
											0
											0
											0
											0
											0
											0
											0
											0
											0
											0
											0
											0
											0
											0
											0
											0
											0
											0
											0
											0
											0
											0
											0
											0
											0
											0
											0
											0
											0
											0
											0
											0
											0
											0
											0
											0
											0
											0
											0
											0
											0
											0
											0
											0
											0
											0
											0
