# Supplementary material for: A curated gluten protein sequence database to support development of proteomics methods for determination of gluten in gluten-free foods
Source: J Proteomics. 2017 Jun 23;163:67–75. doi: 10.1016/j.jprot.2017.03.026 (PMC5479479; doi:10.1016/j.jprot.2017.03.026)
Supplement: Table S6 — Table of protein accessions and protein scores with corresponding unique peptides sequences and m/z identified for LC-MS data searched against the GluPro database. [file mmc6.xlsx]

## Sheet: Sheet1
Table S6: Table of protein accessions and protein scores with corresponding unique peptides sequences and m/z identified for LC-MS data searched against the GluPro database.
Protein Accesion	Protein Score	# Unique peptides	Cleavage Type	Modification	m/z	Sequence	Peptide Score
Q1ZZT4	465.74	1	PepFrag2	None	1434.83	VQQQIPVVQPSVL	5.10243
I3XHQ0	361.844	1	PepFrag1	None	1428.69	SQQQPFPQQPPF	6.69812
K7X0W1	268.71	1	PepFrag2	None	1560.74	SQQQQPFPQQTPF	5.005
H9XGZ8	354.055	3	PepFrag1	None	460.277	SQIL	5.168
			PepFrag2	None	1527.74	AVVATSAIAQMDTSY	6.65226
			MissedCleavage	None	967.536	IPGLERPW	5.24343
H9XH00	573.138	1	PepFrag1	None	628.366	SVNVPL	6.8561
B2LS34	1674.97	1	VarMod	Hydroxy+P(7);Hydroxy+P(12)	2236.1	SQQQPIPPQQPPFSQQQQL	6.09992
R9YTM7	1215.98	3	PepFrag1	None	551.282	VQGTF	7.34557
			VarMod	Deamidation+Q(*);Deamidation+Q(*);Hydroxy+P(*)	1362.65	QQPLFSQQQQL	7.05614
			VarMod	Deamidation+Q(*)	1345.67	QQPLFSQQQQL	7.67367
I3QPG6	560.046	12	PepFrag2	None	403.255	SIAL	7.89348
			PepFrag1	None	838.442	QQPQPQL	7.65805
			MissedCleavage	None	843.519	EVVLSIAL	6.76102
			PepFrag2	None	1118.52	SQQQQQQPF	7.84904
			VarMod	Hydroxy+P(*)	1434.66	QQPSFSQQQPPF	5.67254
			MissedCleavage	None	1705.79	SQQQQQQPFQQPSF	6.52693
			VarMod	Deamidation+Q(7);Hydroxy+P(8)	1722.77	SQQQQQQPFQQPSF	6.98841
			MissedCleavage	Carbamidomethyl+C(11)	1872.01	SIALRTLPTMCSVNVPL	7.98242
			MissedCleavage	None	1891	SQQQQLVLPPQQQQQL	5.50901
			VarMod	Carbamidomethyl+C(15);Oxidation+M(11)	1924.94	AVVATSAIAQMETSCISGL	6.48935
			VarMod	Deamidation+Q(13);Hydroxy+P(4)	2012.97	QQQPLPPQQTFSQQPPF	5.28221
			MissedCleavage	None	2227.09	GQQPQQQQQQQQQVLQGTF	6.80132
H6VLQ2	1050.67	1	VarMod	Deamidation+N(*)	1696.72	SQQQQHFGSNNHHF	7.23734
R9XWG9	1118.8	1	PepFrag2	None	1964.95	SHHHQQQPIQQQPQPF	6.83554
B5ANT6	1424.95	2	PepFrag2	None	1684.81	SQQQQQPFPQQPPF	6.14259
			VarMod	Hydroxy+P(*)	1700.8	SQQQQQPFPQQPPF	6.8542
Q0GNG1	739.974	1	VarMod	Deamidation+Q(*)	1667.85	LPQQPPFSQQRPPF	6.27542
C8KIL6	792.652	1	PepFrag1	None	869.463	RPQQPPF	7.39195
Q52JL2	1851.51	4	MissedCleavage	None	1071.54	SGSLQQPGQGL	5.30861
			MissedCleavage	None	1234.61	YSGSLQQPGQGL	7.24997
			VarMod	Deamidation+Q(13)	1519.74	YPTSPQQSGQGKQL	7.96216
			PepFrag2	None	1518.75	YPTSPQQSGQGKQL	5.16678
C6L669	3128.82	1	VarMod	Deamidation+Q(*);Deamidation+Q(*)	2314.98	GQGQQGYYPTSPQQSGQGQPGY	5.39201
M4M8L5	1016.29	3	PepFrag1	None	1347.69	EQQPVVASKAGSF	7.07146
			PepFrag2	None	614.282	YPTSF	5.15882
			VarMod	Deamidation+Q(*)	1097.56	LQQPGQGQQL	6.7279
Q6Q7J1	654.745	5	PepFrag1	None	1578.76	QQPGQGQQPGQGQQL	7.99997
			PepFrag2	None	1644.74	QQPGQGQQPGQGQSGY	5.78787
			PepFrag2	None	2269.05	GQGQQGQQPGQGQRPGQGQQGY	6.29221
			MissedCleavage	None	2362.08	YPISPQQSGQGQQPGQWQQGY	5.70509
			VarMod	Deamidation+Q(22)	3140.41	QQGYYPTSPQQSGQGQQPGHEQQPGQWL	6.79853
Q6UKZ5	819.611	6	PepFrag1	None	957.5	QQVVDQQL	7.76789
			MissedCleavage	None	1348.64	MALTAAEGEASGQL	5.4964
			PepFrag2	None	1362.63	YPISPQQSEQW	7.46643
			PepFrag2	None	1743.82	QQPRQGQQSGQGQPGY	5.1202
			PepFrag2	None	2330.13	YPTSPQQPGQGKQPGQGQQRY	7.42299
			VarMod	Hydroxy+P(2);Hydroxy+P(14)	4417.92	YPTSSQQSGQGQQPGQGQPGYYPTSPQQSGQGQQSGQAQQGY	7.71624
A0MZ38	327.209	5	PepFrag1	None	1012.51	VSAEHQAASL	5.26347
			PepFrag2	None	1065.52	SVASPQQVSY	5.70458
			PepFrag1	None	1148.54	SQPRQGQQGY	5.56304
			VarMod	Deamidation+Q(16);Hydroxy+P(15)	2665.22	SQPRQGQQGYYPTSPQQSGQGQQL	7.14405
			VarMod	Deamidation+Q(*);Deamidation+Q(*);Deamidation+Q(*)	4546	GQEQQDPQSGQGRQGQQSGQRQQDQQSGQGQQPGQRQPGYY	7.57621
D0IQ05	1046.52	4	PepFrag2	None	1080.54	PQQPGQGQQL	6.53261
			VarMod	Hydroxy+P(4)	1096.54	PQQPGQGQQL	5.22658
			VarMod	Hydroxy+P(1)	1467.7	PQQPGQGQQLGQW	6.44059
			MissedCleavage	None	1955.88	LQQTGQGQQSGQGQQGYY	7.55274
Q9M4M4	280.01	1	PepFrag1	None	1104.51	QQNPQAQGSF	7.07874
Q9M4L8	241.849	2	PepFrag1	None	616.309	QPQPF	7.57916
			PepFrag2	None	939.501	RPSQQNPL	5.60536
J7HSS3	342.129	1	PepFrag1	None	704.336	GQQQPF	7.16702
K7X0Q3	248.068	1	PepFrag1	None	925.51	IAHASSQVL	6.75292
U5UA46	5800.21	2	MissedCleavage	None	1887.01	ILQPQQPLPQQPQQPF	6.34779
			VarMod	Deamidation+Q(*);Deamidation+Q(*);Hydroxy+P(*)	1904.98	ILQPQQPLPQQPQQPF	6.62698
U5U6L8	2470.36	3	PepFrag1	None	1210.62	QPQQPFPQQL	6.03578
			VarMod	Hydroxy+P(*);Hydroxy+P(*)	1242.61	QPQQPFPQQL	5.63945
			VarMod	Deamidation+Q(*);Deamidation+Q(*);Deamidation+Q(*)	3099.52	QPQQPFPQQLQQPQQPFPQPQQPFPL	5.27448
R9XVE2	821.843	2	MissedCleavage	None	1210.62	QPQQPQQPFL	5.63148
			VarMod	Deamidation+Q(*);Hydroxy+P(*)	1542.79	RPQQPFSQQPSIL	6.82282
R9XUY1	5937.78	2	PepFrag1	None	2097.98	SHQQQPFPQQPYPQQPY	5.9807
			VarMod	Deamidation+Q(*);Deamidation+Q(*)	2099.95	SHQQQPFPQQPYPQQPY	6.77447
U5U6L3	4736.54	3	PepFrag2	None	729.389	NPSNKGL	5.45111
			PepFrag1	Carbamidomethyl+C(22)	2858.37	QPQQPFPQQSQQPFPQQPQQPCPL	6.27054
			VarMod	Carbamidomethyl+C(22);Deamidation+Q(*);Hydroxy+P(*)	2875.35	QPQQPFPQQSQQPFPQQPQQPCPL	5.41586
Q402I5	219.441	1	PepFrag1	None	2032	QQYPQQQPSGSDVISISGL	5.9807
B6UKQ4	3051.57	1	MissedCleavage	None	1542.81	VSLSQQQQVDQGIL	5.76518
B6UKP2	3092.72	2	PepFrag2	Carbamidomethyl+C(3)	832.398	NPCKNSL	7.07874
			MissedCleavage	Carbamidomethyl+C(7)	1442.74	QQQLNPCKNSLL	5.45525
R9XSZ2	504.692	1	PepFrag2	None	373.245	VAAL	5.93631
K7X0Y6	451.467	1	VarMod	Carbamidomethyl+C(8);Deamidation+N(10)	1527.69	LQQQMNSCKNYL	5.15632
F2X322	3079.22	3	PepFrag1	None	617.351	EVIGSL	5.43968
			PepFrag2	Carbamidomethyl+C(3)	780.335	NPCKDF	7.70027
			PepFrag2	None	1031.54	ASIVASIGGQE	5.39992
D0ES80	3126.73	1	PepFrag1	None	2048	QVQWPQQQPSPQPQQPF	7.40223
F4YT72	3838.41	1	PepFrag1	None	1789.85	SQQPQQTFPQPQQTF	5.57087
R9XUT4	3563.92	4	PepFrag1	None	518.297	SIIW	5.08111
			PepFrag1	None	872.426	QQPQQPF	7.4493
			VarMod	Hydroxy+P(6)	888.421	QQPQQPF	5.9064
			VarMod	Deamidation+Q(14);Deamidation+Q(15)	2927.42	HQPQQQLPQPQQPQQSFPQQQRPF	6.30606
B6UKP1	1892.65	1	MissedCleavage	Carbamidomethyl+C(4)	1104.55	LQQCKPMSL	7.28436

## Sheet: Sheet2
								0
								0
								0
								0
								0					0	7	Pass1	PepFrag1	None	518.297	SIIW	SIIW	14
								0					0	3	Pass1	PepFrag1	None	872.426	QQPQQPF	QQPQQPF	16
								0					0	20	Pass2	VarMod	Hydroxy+P(6)	888.421	QQPQQPF	QQPQQPF	10
								0					0	13	Pass2	VarMod	Deamidation+Q(14);Deamidation+Q(15)	2927.42	HQPQQQLPQPQQPQQSFPQQQRPF	HQPQQQLPQPQQPQQSFPQQQRPF	16
								0
								0
								0
								0
								0
								0
								0
								0
								0
								0
								0
								0
								0
								0
								0
								0
								0
								0
								0
								0
								0
								0
								0
								0
								0
								0
								0
								0
								0
								0
								0
								0
								0
								0
								0
								0
								0
								0
								0
								0
								0
								0
								0
								0
								0
								0
								0
								0
								0
								0
								0
								0
								0
								0
								0
								0
								0
								0
								0
								0
								0
								0
								0
								0
								0
								0
								0
								0
								0
								0
								0
								0
								0
								0
								0
								0
								0
								0
								0
								0
								0
								0
								0
								0
								0
								0
								0
								0
								0
								0
								0
								0
								0
								0
								0
								0
								0
								0
								0
								0
								0
								0
								0
								0
								0
								0
								0
								0
								0
								0
								0
								0
								0
								0
								0
								0
								0
								0
								0
								0
								0
								0
								0
								0
								0
								0
								0
								0
								0
								0
								0
								0
								0
								0
								0
								0
								0
								0
								0
								0
								0
								0
								0
								0
								0
								0
								0
								0
								0
								0
								0
								0
								0
								0
								0
								0
								0
								0
								0
								0
								0
								0
								0
								0
								0
								0
								0
								0
								0
								0
								0
								0
								0
								0
								0
								0
								0
								0
								0
								0
								0
								0
								0
								0
								0
								0
								0
								0
								0
								0
								0
								0
								0
								0
								0
								0
								0
								0
								0
								0
								0
								0
								0
								0
								0
								0
								0
								0
								0
								0
								0
								0
								0
								0
								0
								0
								0
								0
								0
								0
								0
								0
								0
								0
								0
								0
								0
								0
								0
								0
								0
								0
								0
								0
								0
								0
								0
								0
								0
								0
